# Supplementary material for: Artemether Ameliorates Non-Alcoholic Steatohepatitis by Repressing Lipogenesis, Inflammation, and Fibrosis in Mice
Source: Front Pharmacol. 2022 May 2;13:851342. doi: 10.3389/fphar.2022.851342 (PMC9108288; doi:10.3389/fphar.2022.851342)
Supplement: Supplementary file 4 [file Table1.XLSX]

## Sheet: Sheet1
Table S1: Primers used for qPCR
Primer	Forward （ 5'to 3' ）	Reverse （ 5'to 3' ）
Mouse-Acc	AGCTGATCCTGCGAACCT	GCCAAGCGGATGTAAACT
Mouse-Acta 2	GTTCAGTGGTGCCTCTGTCA	ACTGGGACGACATGGAAAAG
Mouse-Timp1	AGGTGGTCTCGTTGATTTCT	GTAAGGCCTGTAGCTGTGCC
Mouse-Smad2	GCCCCAACTGTAACCAGAGA	GAGCCAGAAGAGCAGCAAAT
Mouse-Scd1	GAGGGCTTCCACAACTACCA	AAACAGGAACTCAGAAGCCCAA
Mouse -Cpt1α	GACTCCGCTCGCTCATTCC	GACTGTGAACTGGAAGGCCA
Mouse -Atgl	CCAACACCAGCATCCAGT	CAGCGGCAGAGTATAGGG
Mouse -Fasn	TCCAAGACTGACTCGGCTACTGAC	GCAGCCAGGTTCGGAATGCTATC
Mouse -Acsl1	TGGGGTGGAAATCATCAGCC	CACAGCATTACACACTGTACAACGG
Mouse -Srebp-1 c	CCAGAGGGTGAGCCTGACAA	AGCCTCTGCAATTTCCAGATCT
Mouse -Tgf-β	CTTGTGACAGCAAAGATAATGTACT	TCCAACCCAGGTCCTTCCTAA
Mouse -Il-1 β	GAAATGCCACCTTTTGACAGTG	TGGATGCTCTCATCAGGACAG
Mouse -Tnf-α	AGACCCTCACACTCAGATCA	TCTTTGAGATCCATGCCGTTG
Mouse -Mcp1	AGATGCAGTTAACGCCCCAC	TGTCTGGACCCATTCCTTCTTG
Mouse -Cxcl2	CCAACCACCAGGCTACAGG	GCGTCACACTCAAGCTCTG
Mouse -Cxcl10	AAGTGCTGCCGTCATTTCT	GTGGCAATGATCTCAACACG
Mouse -Il-10	CTTACTGACTGGCATGAGGATCA	GCAGCTCTAGGAGCATGTGG
Mouse -Cd11 c	TGTTGGCGGAAGCAAATGG	GGGCAGGTTCAAAGAAGATGG
Mouse -Cd197	ACCTGGTTATCATCCGCACTC	CTGGAAGACGACGAACACTA
Mouse -Cd206	GAGGGAAGCGAGAGATTATGGA	GCCTGATGCCAGGTTAAAGCA
Mouse -Cd163	CTGGCGGGTGGTGAAAACA	CAGCCGTTACTGCACACTG
Mouse -Arg-1	CTCCAAGCCAAAGTCCTTAGAG	GGAGCTGTCATTAGGGACATCA
Mouse -Ccl4	TTCCTGCTGTTTCTCTTACACCT	CTGTCTGCCTCTTTTGGTCAG
Mouse -Ccl2	TTAAAAACCTGGATCGGAACCAA	GCATTAGCTTCAGATTTACGGGT
Mouse -Ifnγ	ATGAACGCTACACACTGCATC	CCATCCTTTTGCCAGTTCCTC
Human-Acc	GCATGGACGGGTACATCTTCAA	GTGTGACCATGACAACGAATCT
Human-Fasn	AAGGACCTGTCTAGGTTTGATGC	TGGCTTCATAGGTGACTTCCA
Human-Scd1	TCTAGCTCCTATACCACCACCA	TCGTCTCCAACTTATCTCCTCC
Human-Srebp1c	ACAGTGACTTCCCTGGCCTAT	GCATGGACGGGTACATCTTCAA
Human-Cpt1	TCCAGTTGGCTTATCGTGGTG	TCCAGAGTCCGATTGATTTTTGC
Human-Atgl	ACCTCAATGAACTTGGCACC	CAACGCCACGCACATCTA
